# Supplementary material for: Application of the Ridden Horse Pain Ethogram to Elite Dressage Horses Competing in World Cup Grand Prix Competitions
Source: Animals (Basel). 2021 Apr 21;11(5):1187. doi: 10.3390/ani11051187 (PMC8143096; doi:10.3390/ani11051187)
Supplement: Supplementary file 1 [file animals-11-01187-s001.zip]

Archive with 1 entries (1 files):
- animals-1183295-supplementary.pdf
